# Supplementary material for: No Benefit from Hydroxyurea Pre-Treatment in Frontline Chronic Myeloid Leukemia Therapy and Evidence of Quantitative Changes in the BCR::ABL1 Transcript Level
Source: Int J Mol Sci. 2025 Feb 21;26(5):1840. doi: 10.3390/ijms26051840 (PMC11899297; doi:10.3390/ijms26051840)
Supplement: Supplementary file 1 [file ijms-26-01840-s001.zip]

Archive with 1 entries (1 files):
- ijms-3416573-supplementary.pdf
